# Supplementary material for: Proline Concentration and Its Metabolism Are Regulated in a Leaf Age Dependent Manner But Not by Abscisic Acid in Pea Plants Exposed to Cadmium Stress
Source: Cells. 2021 Apr 20;10(4):946. doi: 10.3390/cells10040946 (PMC8073832; doi:10.3390/cells10040946)
Supplement: Supplementary file 1 [file cells-10-00946-s001.zip]

Archive with 1 entries (1 files):
- cells-1146944-supplementary.pdf
